# Supplementary material for: Wounding-Induced VOC Emissions in Five Tropical Agricultural Species
Source: Molecules. 2021 Apr 29;26(9):2602. doi: 10.3390/molecules26092602 (PMC8125398; doi:10.3390/molecules26092602)
Supplement: Supplementary file 1 [file molecules-26-02602-s001.zip]

Archive with 1 entries (1 files):
- molecules-1186365-supplementary.pdf
